# Supplementary material for: Self-directed digital interventions for the improvement of emotion regulation – acceptability and feasibility for adolescents: systematic review
Source: BJPsych Open. 2025 Nov 6;11(6):e270. doi: 10.1192/bjo.2025.10888 (PMC12641403; doi:10.1192/bjo.2025.10888)
Supplement: Thomson et al. supplementary material 3 — Thomson et al. supplementary material [file S2056472425108880sup003.xlsx]

## Sheet: Coding Manual
Study Characteristics
Author(s)		Insert author names as listed in Vancouver citation (e.g. Moltrecht B, Patalay P, Deighton J, Edbrooke-Childs J.)
Publication Year		Year this study was published (e.g. 2021)
Title		Full title of this paper
Region, and Country		Country and region this study was conducted (e.g. Berlin, Germany)
Aims and Objectives		List the aims of this paper. These are typically included at the end of the introduction, before the methodology.
Study Design		List the study design (e.g. Randomised Controlled Trial, Feasibility Study)
Instrument and criteria used for mental health diagnosis (if any)		What measure (s) were used to capture mental health diagnosis, or symptoms of mental health problems (e.g. PHQ-9)
Instrument and criteria used to assess emotion (dys-)regulation		What measure (s) were used to capture emotion dysregulation? (e.g. RSS). For a full list of validated measures, see those in: Adrian M, Zeman J, Erdley C, Lisa L, Sim L. Emotional dysregulation and interpersonal difficulties as risk factors for nonsuicidal self-injury in adolescent girls. Journal of abnormal child psychology. 2011 Apr;39:389-400.
Participant Characteristics
Mean age of participants (years)		Please provide the mean age of participants in this study in years (e.g. 11.6 years)
Range of ages of participants (years)		Please provide the range of ages of participants in this study, if provided (e.g. 11-16 years)
Gender of Participants (%)		What was the % of male and female participants in this study? (e.g. 22% male, 78% female)
Ethnicity of Participants (%)		What was the ethnicity of the participants in this study (e.g. 65% White British, 23% White Other, 12%. Black Caribbean …)
Mental Health Diagnoses		Did the participants in this study have to be diagnosed with a mental health problem to take part? (Y/N)
If yes, what mental health conditions were they?		What mental health conditions were the participants in this study diagnosed with (e.g. depression)
Sample Size		What was the total sample size for this study? (e.g. n = 234)
Intervention Characteristics
Name		Name of the intervention, and any abbreviations used (e.g. Eda - Emotion Dysregulation App)
Focus		What is the focus of the intervention (e.g. Promotion of well-being, prevention of anxiety, treatment for social anxiety etc.)
Device		What device(s) was the intervention delivered on (e.g. Mobile phone - app-based intervention)
Setting		Where did young people use the intervention (e.g. In school, in PSHE lessons)
Duration		How long did the participants have to complete the intervention? Were there regular sessions, or was it used when needed? (e.g. 6 weeks, sessions for 30 minutes once a week; offered for 3 months, used when needed)
Adherence to the Intervention		Was adherence to the intervention monitored somehow? (Y/N)
If yes, how was this monitored?		How was adherence monitored (e.g. in-app technologies, young people completed in classroom)?
Is this intervention novel?		Has this intervention been tested before in another study? (Y/N)
If yes, how was this tested?		Please provide the reference of the previous stud(is) and any detail on how this intervention was tested
Intervention Development		How was this intervention developed? Was it co-produced? Was is adapted from a similar intervention for adults? Is it an additional component to an existing intervention (e.g. CBT)?
Emotion (dys)regulation component		Describe how the intervention targets emotion dysregulation? (e.g. mood monitoring, targets specific strategies - cognitive reappraisal)
Psychopathology component		Describe how the intervention targets psychopathology (if at all) (e.g. CBT strategies for anxiety)
Intervention Outcomes
Emotion Dysregulation		Emotion dysregulation as an outcome
N		Sample size with data on change in emotion dysregulation
Effect		Overall effect size for the change in emotion dysregulation
Psychopathology		Psychopathology as an outcome (if present)
N		Sample size with data on change in psychopathology
Effect		Overall effect size for the change in psychopathology
Additional Outcomes (e.g. academic achievement)		Any additional outcomes (e.g. functioning)?
N		Sample size with data on additional outcomes (e.g. functioning)
Effect		Overall effect size for additional outcomes (e.g. functioning)
Quality Assessment
A) Selection bias
Q1. Are the individuals selected to participate in the study likely to be representative of the target population?		1: very likely, 2: somewhat likely, 3: not likely, 4: can't tell
Q2. What percentage of selected individuals agreed to participate?		1: 80-100% agreement, 2: 60-79% agreement, 3: less than 60% agreement, 4: Not applicable, 5: Can't tell
Overall Rating		1: Strong, 2: Moderate, 3: Weak
B) Study Design
Indicate the Study Design		1: Randomised Controlled Trial, 2: Controlled Clinical Trial, 3: Cohort analytic (two group pre+post), 4: Case-control, 5: Cohort (one group pre+post), 6: Interrupted time series, 7: Other specify, 8: Can't tell
Was the study described as randomised (if NO go to C)		Y/N
If YES, was the method of randomisation described?		Y/N
If YES, was this method appropriate?		Y/N
Overall Rating		1: Strong, 2: Moderate, 3: Weak
C) Confounders
Q1. Were there important differences between the groups prior to the intervention?		1: Yes, 2: No. 3: Can't tell (Examples of confounders include, race, sex, marital status/family, age, SES, education, health status, pre-intervention score on outcome measure)
Q2. If YES, indicate the percentage of relevant confounders that were controlled (either in the design (e.g. stratification, matching) or analysis)?		1: 80-100% (most), 2: 60-79% (some), 3: less than 60% (few or none), 4: Can't tell
Overall Rating		1: Strong, 2: Moderate, 3: Weak
D) Blinding
Q1. Was (were) the outcome assessor(s) aware of the intervention or exposure status of participants?		1: Yes, 2: No. 3: Can't tell
Q2. Were the study participants aware of the research question?		1: Yes, 2: No. 3: Can't tell
Overall Rating		1: Strong, 2: Moderate, 3: Weak
E) Data Collection Methods
Q1. Were the data collection tools shown to be valid?		1: Yes, 2: No. 3: Can't tell
Q2. Were the data collection tools shown to be reliable?		1: Yes, 2: No. 3: Can't tell
Overall Rating		1: Strong, 2: Moderate, 3: Weak
F) Withdrawals and Drop-outs
Q1. Were withdrawals and drop-outs reported in terms of numbers and/or reasons per group?		1: Yes, 2: No. 3: Can't tell 4: Not applicable (i.e. one time surveys or interviews)
Q2. Indicate the percentage of participants completing the study. (If the percentage differs by groups, record the lowest).		1: 80-100% (most), 2: 60-79% (some), 3: less than 60% (few or none), 4: Can't tell, 5: Not applicable (i.e. retrospective case control)
Overall Rating		1: Strong, 2: Moderate, 3: Weak 4: Not applicable
G) Intervention Integrity
Q1. What percentage of participants receied the allocated intervention or exposure of interest?		1: 80-100% (most), 2: 60-79% (some), 3: less than 60% (few or none), 4: Can't tell
Q2. Was the consistency of the intervention measured?		1: Yes, 2: No. 3: Can't tell
Q3. Is it likely that subjects received an unintended intervention (contamination or co-intervention) that may influence the results?		1: Yes, 2: No. 3: Can't tell
H) Analyses
Q1. Indicate the unit of allocation		Community, Organisation/Institution, Practice/Office, Individual
Q2. Indicate the unit of analysis		Community, Organisation/Institution, Practice/Office, Individual
Q3. Are the statistical methods appropriate for the study design?		1: Yes, 2: No. 3: Can't tell
Q4. Is the analysis performed by intervention allocation status (i.e. intention to treat) rather than the actual intervention received?		1: Yes, 2: No. 3: Can't tell
Global Rating for the Paper		Write total rating for the paper here
1 = Strong (no WEAK ratings)
2 = Moderate (one WEAK rating)
3 = Weak (two or more weak ratings)

## Sheet: Summary of Papers
Article Title: Self-Directed Digital Interventions for the Improvement of Emotion Regulation – Acceptability and Feasibility for Adolescents: A Systematic Review Journal: BJPsych Open *Corresponding author: Abigail Thomson, Centre for Psychiatry and Mental Health, Wolfson Institute of Population Health, Queen Mary, University of London, Email: a.c.thomson@qmul.ac.uk		Study One: [Hilt LM, Swords CM. Acceptability and preliminary effects of a mindfulness mobile application for ruminative adolescents. Behavior Therapy. 2021 Nov 1;52(6):1339-50.]																							Study Two: [Hilt LM, Swords CM, Webb CA. Randomized controlled trial of a mindfulness mobile application for ruminative adolescents. Journal of Clinical Child & Adolescent Psychology. 2023 Jan 6:1-4.]																							Study Three: [Houck C, Modrowski C, Hadley W, Barker D, Myers V, Bala K, Wickham B, Jerrod T. A Pilot Study of a Tablet-Based Emotion Regulation Intervention for Early Adolescents. Journal of developmental and behavioral pediatrics: JDBP. 2022 Oct;43(8):e505.]
Study Characteristics
Author(s)		Hilt, M., Swords, C.																							Hilt, M., Swords, C. & Webb, C.																							Houck C, Modrowski C, Hadley W, Barker D, Myers V, Bala K, Wickham B, Jerrod T.
Publication Year		2021																							2023																							2022
Title		Acceptability and Preliminary Effects of a Mindfulness Mobile Application for Ruminative Adolescents																							Randomized Controlled Trial of a Mindfulness Mobile Application for Ruminative Adolescents																							A Pilot Study of a Tablet-Based Emotion Regulation Intervention for Early Adolescents.
Region, and Country		Wisconsin, USA																							Wisconsin, USA																							Northeast Region, USA
Aims and Objectives		This study aimed to determine both the acceptability and initial effects of a brief intervention (mindfulness mobile app) for ruminative adolescents, to reduce both repetitive negative thinking and internalising symptoms.																							This study aimed to to answer the question of whether the CARE app, which involves both mood monitoring and mindfulness, would uniquely reduce rumination, depression and anxiety, compared to a mood-monitoring only version of the app.																							The purpose of this study was to examine whether adolescents who completed the tablet-based iTRAC intervention, relative to adolescents assigned to a wait-list comparison, demonstrated differences in similar, yet distinct, constructs associated with ER abilities including emotional awareness, intentions to use ER strategies, the use of ER strategies, and other indicators implicated in ER processe…
Study Design		Within-subjects design - pre, post and follow-up assessments																							Small Randomised Controlled Trial																							Small randomised controlled trial
Instrument and criteria used for mental health diagnosis (if any)		Adolescent report (Children's Depression Inventory; Mulidimensional Anxiety Scale for Children); Parent report (Pediatric Symptom Checklist)																							Adolescent report (Children's Depression Inventory; Mulidimensional Anxiety Scale for Children); Parent report (Pediatric Symptom Checklist)																							N/A
Instrument and criteria used to assess emotion (dys-)regulation		Children's Response Styles Questionnaire - Rumination																							Children's Response Styles Questionnaire - Rumination																							Adolescent report (The Emotion Regulation Behaviors Scale—Revised; Four subscales of the Difficulties in Emotion Regulation Scale; Affect Dysregulation Scale); Parent report (Adolescent Self-Regulatory Inventory; The Emotion Regulation Checklist)
Participant Characteristics
Mean age of participants (years)		14.01																							13.71																							No data provided
Range of ages of participants (years)		12-15																							12-15																							12 (34%), 13 (62%) and 14 (5%)
Gender of Participants (%)		53.8% M; 45% F; 1.2% Prefer not to say																							58.55% female, 41.45.% male																							56% F; 44% M
Ethnicity of Participants (%)		86.25% White, 2.5% Native American, 1.25% Black, 1.25% multiracial, and 8.75 % chose not to answer; 93.75% non-Hispanic, 3.75% Hispanic, and 2.5% chose not to answer.																							82.24% White, 10.53% Multiracial, 3.29% Black or African American, 1.97% Asian or Asian American, 1.32% other, and .66% Native Hawaiian or Pacific Islander; 89.47% non-Hispanic and 10.53% Hispanic.																							40% Black, 33% White, 10% multiracial, 4% other categories, and 14% did not respond; 30% endorsed Latino ethnicity
Mental Health Diagnoses		No																							No																							N
If yes, what mental health conditions were they?		N/A																							N/A																							N/A
Sample Size		80 enrolled; 72 post; 65 6 wk FU; 57 12 wk FU																							152 randomised (72 active; 80 control); 152 post (72 active; 80 control); 150 6 wk FU (70 active; 80 control); 145 12 wk FU (69 active; 76 control); 136 6mo FU (64 active; 72 control)																							85 enrolled (42 intervention, 43 control); 80 completed follow-up (40 per group)
Intervention Characteristics
Name		CARE App																							CARE App																							Internet-based Talking About Risk and Adolescent Choices (iTRAC),
Focus		Reduce repetitive negative thinking, and internalising symptoms. Focus on reducing rumination.																							Reduce repetitive negative thinking, and internalising symptoms. Focus on reducing rumination.																							Improving constructs associated with ER abilities including emotional awareness, intentions to use ER strategies, the use of ER strategies, and other indicators implicated in ER processes, such as beliefs about emotions and emotional self-efficacy.
Device		Mobile phone app																							Mobile phone app																							Tablet based
Setting		Wherever the participant chose - given the app for 3 weeks to use at least three times a day																							Wherever the participant chose - given the app for 3 weeks to use at least three times a day																							Completed independently, in a designated classroom at school
Duration		Active intervention phase was 3 weeks - follow up time points at 6 and 12 weeks post-intervention																							Active intervention phase was 3 weeks - follow up time points at 6 and 12 weeks post-intervention, and 6 months post-intervention																							Participants were encouraged to complete 1 module per week for 4 weeks. Each module took 30 to 45 minutes to complete. Follow-up completed three months after baseline.
Adherence to the Intervention		Y																							Y																							Y
If yes, how was this monitored?		Monitored electronically through in-app technologies. A small financial bonus was offered to those participants who used the app per protocol (three-times a day every day). Participants were send push notifications three times a day to remind them to use the app. A midweek message was sent to participants to inform them of whether they were on track to receive the bonus or not.																							Monitored electronically through in-app technologies. A small financial bonus was offered to those participants who used the app per protocol (three-times a day every day). Participants were send push notifications three times a day to remind them to use the app. There was a counter on the app so partiipants could see if they were on target to earn the bonus.																							In class completion
Is this intervention novel?		Y																							N																							N
If no, how was this tested?		N/A																							Previously tested in an acceptability and feasibility study (Hilt and Swords, 2021)																							Adapted from the face-to-face version of Project Talking about Risk and Adolescent Choices (TRAC)
Intervention Development		Information not provided in the text																							Information not provided in the text - discusses pilot testing																							The adaptation of the intervention was created with guidance from 2 youth advisory boards (1 male group [n 8] and 1 female group [n 7]; 7 meetings each) and a group of experts in adolescent health and digital interventions (n 4; a middle school nurse, 2 child psychologists with intervention expertise, and an adult psychologist with digital intervention expertise; [3 meetings]). These groups, thro…
Emotion (dys)regulation component		Mindfulness Based Stress Reduction Therapy. Mindfulness activities, including body scans and breathwork.																							Mindfulness Based Stress Reduction Therapy. Mindfulness activities, including body scans and breathwork. Mood monitoring																							Activities targeted increasing emotional awareness, recognizing somatic cues associated with emotions, identifying causes for emotions, drawing connections between one’s emotions and actions, learning 3 strategies for ER, and practicing these during the program activities. The strategies were tailored to the developmental stage of early adolescence and had been developed through qualitative work …
Psychopathology component		As above. Participants were prompted when they opened the app to complete nine brief questions about their current thoughts and behaviours. This determined the activities they would be shown - i.e. Participants had a 67% chance of receiving a mindfulness exercise, unless their sad or anxious mood rating was 90 or above, in which case their chance was 85%.																							The authors expected that the reduction in rumination resulting from the intervention would mediate decreases in internalizing psychopathology during the follow-up period.																							N/A
Intervention Outcomes
Emotion Dysregulation		Final follow-up time point (12 weeks) - repeated measures ANOVA. Measuring rumination.																							Final follow-up time point (6 months) - multilevel models. Measuring rumination.																							Final follow-up time point (12 weeks). Standardised difference scores. Multiple measures relating to emotion regulation.
N		57																							136 6mo FU (64 active; 72 control)																							40 (intervention), 40 (control)
Effect		F = 2.94 (3,70), p = .039, n2p = .112 (cohen's d = .071)																							The mindfulness intervention reduced rumination as hypothesized (d = .43) relative to the mood- monitoring only control. Specifically, there were reductions in rumination (b = 3.20; t(69.86) = 3.53, p < .001)																							Implicit Theories of Emotion Scale - controllability subscale ([d] 0.72 [0.27–1.16]) ; Emotion Regulation Behaviors Scale - use of emotion regulation strategies ([d] 0.45 [20.13 to 1.03]) ; Emotion Regulation Strategy Intentions - intentions to use these strategies ([d] 0.51 [–0.02 to 1.03]) ; Difficulties in Emotion Regulation Scale, Awareness ([d] -0.59 [–1.22 to 0.04]), Access ([d] -0.36 [–0.8…
Psychopathology		Measured depressive symptoms, anxiety symptoms (self-report) and parent-reported internalising symptoms - final FU time point. Repeated measures ANOVA																							Measured depressive symptoms, anxiety symptoms (self-report) and parent-reported internalising symptoms - final FU time point. Repeated measures ANOVA																							Not measured
N		57																							136 6mo FU (64 active; 72 control)																							40 (intervention), 40 (control)
Effect		F = 2.94 (3,70), p = .039, n2p = .112 (cohen's d = .071)																							The mindfulness intervention reduced rumination as hypothesized (d = .43) relative to the mood- monitoring only control. Specifically, there were reductions in rumination (b = 3.20; t(69.86) = 3.53, p < .001)																							Implicit Theories of Emotion Scale - controllability subscale ([d] 0.72 [0.27–1.16]) ; Emotion Regulation Behaviors Scale - use of emotion regulation strategies ([d] 0.45 [20.13 to 1.03]) ; Emotion Regulation Strategy Intentions - intentions to use these strategies ([d] 0.51 [–0.02 to 1.03]) ; Difficulties in Emotion Regulation Scale, Awareness ([d] -0.59 [–1.22 to 0.04]), Access ([d] -0.36 [–0.8…
Additional Outcomes (e.g. academic achievement)		Also measured 'worry'																							N/A																							Behavioural tasks related to distress tolerance. Final follow-up time point (12 weeks). Standardised difference scores.
N		57																							136 6mo FU (64 active; 72 control)																							40 (intervention), 40 (control)
Effect		F = 2.94 (3,70), p = .039, n2p = .112 (cohen's d = .071)																							The mindfulness intervention reduced rumination as hypothesized (d = .43) relative to the mood- monitoring only control. Specifically, there were reductions in rumination (b = 3.20; t(69.86) = 3.53, p < .001)																							Implicit Theories of Emotion Scale - controllability subscale ([d] 0.72 [0.27–1.16]) ; Emotion Regulation Behaviors Scale - use of emotion regulation strategies ([d] 0.45 [20.13 to 1.03]) ; Emotion Regulation Strategy Intentions - intentions to use these strategies ([d] 0.51 [–0.02 to 1.03]) ; Difficulties in Emotion Regulation Scale, Awareness ([d] -0.59 [–1.22 to 0.04]), Access ([d] -0.36 [–0.8…
Quality Assessment
A) Selection bias
Q1. Are the individuals selected to participate in the study likely to be representative of the target population?		3																							3																							1
Q2. What percentage of selected individuals agreed to participate?		4																							1																							2
Overall Rating		3																							3																							2
B) Study Design
Indicate the Study Design		5																							1																							1
Was the study described as randomised (if NO go to C)		N																							Y																							Y
If YES, was the method of randomisation described?		0																							Y																							Y
If YES, was this method appropriate?		0																							Y																							Y
Overall Rating		3																							3																							2
C) Confounders
Q1. Were there important differences between the groups prior to the intervention?		3																							1																							2
Q2. If YES, indicate the percentage of relevant confounders that were controlled (either in the design (e.g. stratification, matching) or analysis)?		4																							1																							0
Overall Rating		3																							3																							2
D) Blinding
Q1. Was (were) the outcome assessor(s) aware of the intervention or exposure status of participants?		1																							3																							3
Q2. Were the study participants aware of the research question?		3																							3																							3
Overall Rating		3																							3																							2
E) Data Collection Methods
Q1. Were the data collection tools shown to be valid?		1																							1																							1
Q2. Were the data collection tools shown to be reliable?		1																							1																							1
Overall Rating		3																							3																							2
F) Withdrawals and Drop-outs
Q1. Were withdrawals and drop-outs reported in terms of numbers and/or reasons per group?		1																							1																							1
Q2. Indicate the percentage of participants completing the study. (If the percentage differs by groups, record the lowest).		2																							1																							1
Overall Rating		3																							3																							2
G) Intervention Integrity
Q1. What percentage of participants received the allocated intervention or exposure of interest?		1																							1																							1
Q2. Was the consistency of the intervention measured?		1																							1																							3
Q3. Is it likely that subjects received an unintended intervention (contamination or co-intervention) that may influence the results?		3																							3																							3
H) Analyses
Q1. Indicate the unit of allocation		Individual																							Individual																							Individual
Q2. Indicate the unit of analysis		Individual																							Individual																							Individual
Q3. Are the statistical methods appropriate for the study design?		1																							1																							1
Q4. Is the analysis performed by intervention allocation status (i.e. intention to treat) rather than the actual intervention received?		1																							1																							2
Global Rating for the Paper		WEAK (3)																							MODERATE (2)																							STRONG (1)
1 = Strong (no WEAK ratings)
2 = Moderate (one WEAK rating)
3 = Weak (two or more weak ratings)

## Sheet: Study One
Study Characteristics
Author(s)		Hilt, M., Swords, C.
Publication Year		2021
Title		Acceptability and Preliminary Effects of a Mindfulness Mobile Application for Ruminative Adolescents
Region, and Country		Wisconsin, USA
Aims and Objectives		This study aimed to determine both the acceptability and initial effects of a brief intervention (mindfulness mobile app) for ruminative adolescents, to reduce both repetitive negative thinking and internalising symptoms.
Study Design		Within-subjects design - pre, post and follow-up assessments
Instrument and criteria used for mental health diagnosis (if any)		Adolescent report (Children's Depression Inventory; Mulidimensional Anxiety Scale for Children); Parent report (Pediatric Symptom Checklist)
Instrument and criteria used to assess emotion (dys-)regulation		Children's Response Styles Questionnaire - Rumination
Participant Characteristics
Mean age of participants (years)		14.01
Range of ages of participants (years)		12-15
Gender of Participants (%)		53.8% M; 45% F; 1.2% Prefer not to say
Ethnicity of Participants (%)		86.25% White, 2.5% Native American, 1.25% Black, 1.25% multiracial, and 8.75 % chose not to answer; 93.75% non-Hispanic, 3.75% Hispanic, and 2.5% chose not to answer.
Mental Health Diagnoses		No
If yes, what mental health conditions were they?		N/A
Sample Size		80 enrolled; 72 post; 65 6 wk FU; 57 12 wk FU
Intervention Characteristics
Name		CARE App
Focus		Reduce repetitive negative thinking, and internalising symptoms. Focus on reducing rumination.
Device		Mobile phone app
Setting		Wherever the participant chose - given the app for 3 weeks to use at least three times a day
Duration		Active intervention phase was 3 weeks - follow up time points at 6 and 12 weeks post-intervention
Adherence to the Intervention		Y
If yes, how was this monitored?		Monitored electronically through in-app technologies. A small financial bonus was offered to those participants who used the app per protocol (three-times a day every day). Participants were send push notifications three times a day to remind them to use the app. A midweek message was sent to participants to inform them of whether they were on track to receive the bonus or not.
Is this intervention novel?		Y
If no, how was this tested?		N/A
Intervention Development		Information not provided in the text
Emotion (dys)regulation component		Mindfulness Based Stress Reduction Therapy. Mindfulness activities, including body scans and breathwork.
Psychopathology component		As above. Participants were prompted when they opened the app to complete nine brief questions about their current thoughts and behaviours. This determined the activities they would be shown - i.e. Participants had a 67% chance of receiving a mindfulness exercise, unless their sad or anxious mood rating was 90 or above, in which case their chance was 85%.
Intervention Outcomes
Emotion Dysregulation		Final follow-up time point (12 weeks) - repeated measures ANOVA. Measuring rumination.
N		57
Effect		F = 2.94 (3,70), p = .039, n2p = .112 (cohen's d = .071)
Psychopathology		Measured depressive symptoms, anxiety symptoms (self-report) and parent-reported internalising symptoms - final FU time point. Repeated measures ANOVA
N		57
Effect		Depressive Symptoms: F=.57 (3,70), p=.634 ; Anxiety Symptoms: F=3.97 (3,70), p=.011 ; Internalising Symptoms: F=13.53 (3, 69), p<.001
Additional Outcomes (e.g. academic achievement)		Also measured 'worry'
N		57
Effect		F=1.67 (3,70), p=.181
Quality Assessment
A) Selection bias
Q1. Are the individuals selected to participate in the study likely to be representative of the target population?		3
Q2. What percentage of selected individuals agreed to participate?		4
Overall Rating		3
B) Study Design
Indicate the Study Design		5
Was the study described as randomised (if NO go to C)		N
If YES, was the method of randomisation described?
If YES, was this method appropriate?
Overall Rating		2
C) Confounders
Q1. Were there important differences between the groups prior to the intervention?		3
Q2. If YES, indicate the percentage of relevant confounders that were controlled (either in the design (e.g. stratification, matching) or analysis)?		4
Overall Rating		3
D) Blinding
Q1. Was (were) the outcome assessor(s) aware of the intervention or exposure status of participants?		1
Q2. Were the study participants aware of the research question?		3
Overall Rating		2
E) Data Collection Methods
Q1. Were the data collection tools shown to be valid?		1
Q2. Were the data collection tools shown to be reliable?		1
Overall Rating		1
F) Withdrawals and Drop-outs
Q1. Were withdrawals and drop-outs reported in terms of numbers and/or reasons per group?		1
Q2. Indicate the percentage of participants completing the study. (If the percentage differs by groups, record the lowest).		2 - 57/80 completed the study (71.2%)
Overall Rating		2
G) Intervention Integrity
Q1. What percentage of participants received the allocated intervention or exposure of interest?		1
Q2. Was the consistency of the intervention measured?		1
Q3. Is it likely that subjects received an unintended intervention (contamination or co-intervention) that may influence the results?		3
H) Analyses
Q1. Indicate the unit of allocation		Individual
Q2. Indicate the unit of analysis		Individual
Q3. Are the statistical methods appropriate for the study design?		1
Q4. Is the analysis performed by intervention allocation status (i.e. intention to treat) rather than the actual intervention received?		1
Global Rating for the Paper		WEAK (3)
1 = Strong (no WEAK ratings)
2 = Moderate (one WEAK rating)
3 = Weak (two or more weak ratings)

## Sheet: Study Two
Study Characteristics
Author(s)		Hilt, M., Swords, C. & Webb, C.
Publication Year		2023
Title		Randomized Controlled Trial of a Mindfulness Mobile Application for Ruminative Adolescents
Region, and Country		Wisconsin, USA
Aims and Objectives		This study aimed to to answer the question of whether the CARE app, which involves both mood monitoring and mindfulness, would uniquely reduce rumination, depression and anxiety, compared to a mood-monitoring only version of the app.
Study Design		Small Randomised Controlled Trial
Instrument and criteria used for mental health diagnosis (if any)		Adolescent report (Children's Depression Inventory; Mulidimensional Anxiety Scale for Children); Parent report (Pediatric Symptom Checklist)
Instrument and criteria used to assess emotion (dys-)regulation		Children's Response Styles Questionnaire - Rumination
Participant Characteristics
Mean age of participants (years)		13.71
Range of ages of participants (years)		12-15
Gender of Participants (%)		58.55% female, 41.45.% male
Ethnicity of Participants (%)		82.24% White, 10.53% Multiracial, 3.29% Black or African American, 1.97% Asian or Asian American, 1.32% other, and .66% Native Hawaiian or Pacific Islander; 89.47% non-Hispanic and 10.53% Hispanic.
Mental Health Diagnoses		No
If yes, what mental health conditions were they?		N/A
Sample Size		152 randomised (72 active; 80 control); 152 post (72 active; 80 control); 150 6 wk FU (70 active; 80 control); 145 12 wk FU (69 active; 76 control); 136 6mo FU (64 active; 72 control)
Intervention Characteristics
Name		CARE App
Focus		Reduce repetitive negative thinking, and internalising symptoms. Focus on reducing rumination.
Device		Mobile phone app
Setting		Wherever the participant chose - given the app for 3 weeks to use at least three times a day
Duration		Active intervention phase was 3 weeks - follow up time points at 6 and 12 weeks post-intervention, and 6 months post-intervention
Adherence to the Intervention		Y
If yes, how was this monitored?		Monitored electronically through in-app technologies. A small financial bonus was offered to those participants who used the app per protocol (three-times a day every day). Participants were send push notifications three times a day to remind them to use the app. There was a counter on the app so partiipants could see if they were on target to earn the bonus.
Is this intervention novel?		N
If no, how was this tested?		Previously tested in an acceptability and feasibility study (Hilt and Swords, 2021)
Intervention Development		Information not provided in the text - discusses pilot testing
Emotion (dys)regulation component		Mindfulness Based Stress Reduction Therapy. Mindfulness activities, including body scans and breathwork. Mood monitoring
Psychopathology component		The authors expected that the reduction in rumination resulting from the intervention would mediate decreases in internalizing psychopathology during the follow-up period.
Intervention Outcomes
Emotion Dysregulation		Final follow-up time point (6 months) - multilevel models. Measuring rumination.
N		136 6mo FU (64 active; 72 control)
Effect		The mindfulness intervention reduced rumination as hypothesized (d = .43) relative to the mood- monitoring only control. Specifically, there were reductions in rumination (b = 3.20; t(69.86) = 3.53, p < .001)
Psychopathology		Measured depressive symptoms, anxiety symptoms (self-report) and parent-reported internalising symptoms - final FU time point. Repeated measures ANOVA
N		57
Effect		The rumination intervention reduced depressive symptoms (d = .24) and anxiety symptoms (d = .25) relative to the mood- monitoring only control. See a reduction in depressive symptoms (b = 1.85; t(70.32) = 2.95, p = .005) but no significant reduction in anxiety symptoms (b = 2.50; t(70.59) = 1.60, p = .114). Also, participants in the mindfulness condition had a greater reduction in rumination foll…
Additional Outcomes (e.g. academic achievement)		N/A
N		N/A
Effect		N/A
Quality Assessment
A) Selection bias
Q1. Are the individuals selected to participate in the study likely to be representative of the target population?		3
Q2. What percentage of selected individuals agreed to participate?		1
Overall Rating		3
B) Study Design
Indicate the Study Design		1
Was the study described as randomised (if NO go to C)		Y
If YES, was the method of randomisation described?		Y
If YES, was this method appropriate?		Y
Overall Rating		1
C) Confounders
Q1. Were there important differences between the groups prior to the intervention?		1
Q2. If YES, indicate the percentage of relevant confounders that were controlled (either in the design (e.g. stratification, matching) or analysis)?		1
Overall Rating		1
D) Blinding
Q1. Was (were) the outcome assessor(s) aware of the intervention or exposure status of participants?		3
Q2. Were the study participants aware of the research question?		3
Overall Rating		2
E) Data Collection Methods
Q1. Were the data collection tools shown to be valid?		1
Q2. Were the data collection tools shown to be reliable?		1
Overall Rating		1
F) Withdrawals and Drop-outs
Q1. Were withdrawals and drop-outs reported in terms of numbers and/or reasons per group?		1
Q2. Indicate the percentage of participants completing the study. (If the percentage differs by groups, record the lowest).		1
Overall Rating		1
G) Intervention Integrity
Q1. What percentage of participants received the allocated intervention or exposure of interest?		1
Q2. Was the consistency of the intervention measured?		1
Q3. Is it likely that subjects received an unintended intervention (contamination or co-intervention) that may influence the results?		3
H) Analyses
Q1. Indicate the unit of allocation		Individual
Q2. Indicate the unit of analysis		Individual
Q3. Are the statistical methods appropriate for the study design?		1
Q4. Is the analysis performed by intervention allocation status (i.e. intention to treat) rather than the actual intervention received?		1
Global Rating for the Paper		MODERATE (2)
1 = Strong (no WEAK ratings)
2 = Moderate (one WEAK rating)
3 = Weak (two or more weak ratings)

## Sheet: Study Three
Study Characteristics
Author(s)		Houck C, Modrowski C, Hadley W, Barker D, Myers V, Bala K, Wickham B, Jerrod T.
Publication Year		2022
Title		A Pilot Study of a Tablet-Based Emotion Regulation Intervention for Early Adolescents.
Region, and Country		Northeast Region, USA
Aims and Objectives		The purpose of this study was to examine whether adolescents who completed the tablet-based iTRAC intervention, relative to adolescents assigned to a wait-list comparison, demonstrated differences in similar, yet distinct, constructs associated with ER abilities including emotional awareness, intentions to use ER strategies, the use of ER strategies, and other indicators implicated in ER processe…
Study Design		Small randomised controlled trial
Instrument and criteria used for mental health diagnosis (if any)		N/A
Instrument and criteria used to assess emotion (dys-)regulation		Adolescent report (The Emotion Regulation Behaviors Scale—Revised; Four subscales of the Difficulties in Emotion Regulation Scale; Affect Dysregulation Scale); Parent report (Adolescent Self-Regulatory Inventory; The Emotion Regulation Checklist)
Participant Characteristics
Mean age of participants (years)		No data provided
Range of ages of participants (years)		12 (34%), 13 (62%) and 14 (5%)
Gender of Participants (%)		56% F; 44% M
Ethnicity of Participants (%)		40% Black, 33% White, 10% multiracial, 4% other categories, and 14% did not respond; 30% endorsed Latino ethnicity
Mental Health Diagnoses		N
If yes, what mental health conditions were they?		N/A
Sample Size		85 enrolled (42 intervention, 43 control); 80 completed follow-up (40 per group)
Intervention Characteristics
Name		Internet-based Talking About Risk and Adolescent Choices (iTRAC),
Focus		Improving constructs associated with ER abilities including emotional awareness, intentions to use ER strategies, the use of ER strategies, and other indicators implicated in ER processes, such as beliefs about emotions and emotional self-efficacy.
Device		Tablet based
Setting		Completed independently, in a designated classroom at school
Duration		Participants were encouraged to complete 1 module per week for 4 weeks. Each module took 30 to 45 minutes to complete. Follow-up completed three months after baseline.
Adherence to the Intervention		Y
If yes, how was this monitored?		In class completion
Is this intervention novel?		N
If no, how was this tested?		Adapted from the face-to-face version of Project Talking about Risk and Adolescent Choices (TRAC)
Intervention Development		The adaptation of the intervention was created with guidance from 2 youth advisory boards (1 male group [n 8] and 1 female group [n 7]; 7 meetings each) and a group of experts in adolescent health and digital interventions (n 4; a middle school nurse, 2 child psychologists with intervention expertise, and an adult psychologist with digital intervention expertise; [3 meetings]). These groups, thro…
Emotion (dys)regulation component		Activities targeted increasing emotional awareness, recognizing somatic cues associated with emotions, identifying causes for emotions, drawing connections between one’s emotions and actions, learning 3 strategies for ER, and practicing these during the program activities. The strategies were tailored to the developmental stage of early adolescence and had been developed through qualitative work …
Psychopathology component		N/A
Intervention Outcomes
Emotion Dysregulation		Final follow-up time point (12 weeks). Standardised difference scores. Multiple measures relating to emotion regulation.
N		40 (intervention), 40 (control)
Effect		Implicit Theories of Emotion Scale - controllability subscale ([d] 0.72 [0.27–1.16]) ; Emotion Regulation Behaviors Scale - use of emotion regulation strategies ([d] 0.45 [20.13 to 1.03]) ; Emotion Regulation Strategy Intentions - intentions to use these strategies ([d] 0.51 [–0.02 to 1.03]) ; Difficulties in Emotion Regulation Scale, Awareness ([d] -0.59 [–1.22 to 0.04]), Access ([d] -0.36 [–0.8…
Psychopathology		Not measured
N		N/A
Effect		N/A
Additional Outcomes (e.g. academic achievement)		Behavioural tasks related to distress tolerance. Final follow-up time point (12 weeks). Standardised difference scores.
N		40 (intervention), 40 (control)
Effect		Behavioral Indicator of Resilience to Distress ([d] 20.71 [–1.23 to 20.18]) ; The Mirror Tracing Persistence Task ([d] 20.26 [–0.69 to 0.17])
Quality Assessment
A) Selection bias
Q1. Are the individuals selected to participate in the study likely to be representative of the target population?		1
Q2. What percentage of selected individuals agreed to participate?		2
Overall Rating		2
B) Study Design
Indicate the Study Design		1
Was the study described as randomised (if NO go to C)		Y
If YES, was the method of randomisation described?		Y
If YES, was this method appropriate?		Y
Overall Rating		1
C) Confounders
Q1. Were there important differences between the groups prior to the intervention?		2
Q2. If YES, indicate the percentage of relevant confounders that were controlled (either in the design (e.g. stratification, matching) or analysis)?
Overall Rating		1
D) Blinding
Q1. Was (were) the outcome assessor(s) aware of the intervention or exposure status of participants?		3
Q2. Were the study participants aware of the research question?		3
Overall Rating		2
E) Data Collection Methods
Q1. Were the data collection tools shown to be valid?		1
Q2. Were the data collection tools shown to be reliable?		1
Overall Rating		1
F) Withdrawals and Drop-outs
Q1. Were withdrawals and drop-outs reported in terms of numbers and/or reasons per group?		1
Q2. Indicate the percentage of participants completing the study. (If the percentage differs by groups, record the lowest).		1
Overall Rating		1
G) Intervention Integrity
Q1. What percentage of participants received the allocated intervention or exposure of interest?		1
Q2. Was the consistency of the intervention measured?		3
Q3. Is it likely that subjects received an unintended intervention (contamination or co-intervention) that may influence the results?		3
H) Analyses
Q1. Indicate the unit of allocation		Individual
Q2. Indicate the unit of analysis		Individual
Q3. Are the statistical methods appropriate for the study design?		1
Q4. Is the analysis performed by intervention allocation status (i.e. intention to treat) rather than the actual intervention received?		2
Global Rating for the Paper		STRONG (1)
1 = Strong (no WEAK ratings)
2 = Moderate (one WEAK rating)
3 = Weak (two or more weak ratings)

## Sheet: Study Four
Study Characteristics
Author(s)		Mrazek AJ, Mrazek MD, Reese JV, Kirk AC, Gougis LJ, Delegard AM, Cynman DJ, Cherolini CM, Carr PC, Schooler JW.
Publication Year		2019
Title		Mindfulness-based attention training: Feasibility and preliminary outcomes of a digital course for high school students.
Region, and Country		California, USA
Aims and Objectives		The primary research question (RQ1) of the present research was whether a digital mindfulness course designed specifically for implementation in high schools could be feasibly delivered in a school setting. Although the intervention is still under active development, the secondary research question (RQ2) was whether the intervention would have beneficial outcomes for students.
Study Design		Feasability study using one-group pre–post design.
Instrument and criteria used for mental health diagnosis (if any)		N/A
Instrument and criteria used to assess emotion (dys-)regulation		The Emotion Regulation Questionnaire for Children and Adolescents (ERQ-CA)
Participant Characteristics
Mean age of participants (years)		There were 114 freshmen, five sophomores, four juniors, and 65 seniors
Range of ages of participants (years)		Grades 10-12
Gender of Participants (%)		Participants were asked what gender they identified with, and 106 said male, 78 said female, one said nonbinary, and three preferred not to say
Ethnicity of Participants (%)		The number of students identifying with specific races was as follows: African American/Black—3 students; Asian—94; Caucasian—71; American Indian/Alaskan Native—2; Native Hawaiian or Other Pacific Islander—1; Mix of two or more races—17. Six students identified as Hispanic.
Mental Health Diagnoses		N
If yes, what mental health conditions were they?		N/A
Sample Size		n=346 - 317 completed pre-test, 214 completed post-test, final sample 190 students
Intervention Characteristics
Name		Finding Focus
Focus		A key objective of the course was to help students to train their ability to focus. Students also learned how to use attention to relate more effectively to thoughts, evaluations, and emotions.
Device		Can be accessed on computers, tablets or phones.
Setting		Completed in class
Duration		22- day digital course - 2.25 hours of content, including four 12-min lessons and daily 4-min exercises
Adherence to the Intervention		Y
If yes, how was this monitored?		Monitored by the learning platform. Teachers were encouraged to have students complete the lessons and at least some of the daily exercises in class. The digital learning platform provided teachers with an interface to track student progress throughout the course
Is this intervention novel?		Y
If no, how was this tested?		N/A
Intervention Development		Not provided
Emotion (dys)regulation component		The course lessons presented three fundamental skills: anchoring, focusing, and releasing. Anchoring was defined as deciding where you focus. Focusing was defined as directing your attention to a specific thing. Releasing was defined as letting something go by not giving it any more attention.
Psychopathology component		N/A
Intervention Outcomes
Emotion Dysregulation		Paired sample t-test were used to compare pre-test and post-test scores.
N		214
Effect		t = 4.25, p<.001 ; There was a small effect size (d = 0.29)
Psychopathology		Not measured
N		N/A
Effect		N/A
Additional Outcomes (e.g. academic achievement)		Additional outcomes measured include pereceived level of demand, stress, stress management, and life satisfaction. Also measured mindsets, focus and mind wandering. Paired sample t-test were used to compare pre-test and post-test scores.
N		214
Effect		Demands: t = 5.79, p<.001. Medium effect size d = .57 ; Stress: t = 1.79, p = .075 . Small effect size d = .13 ; Stress Management: t = 2.86, p = .005 . There is a small effext size d = .21 ; Life Satisfaction: t = 1.38, p = .168 . There is a small effect size d = .10 ; More likely to adopt growth mindset d = .15 ; More motivated to train this ability d = .15 ; Greater self-efficacy d = .86 ; Foc…
Quality Assessment
A) Selection bias
Q1. Are the individuals selected to participate in the study likely to be representative of the target population?		2
Q2. What percentage of selected individuals agreed to participate?		5
Overall Rating		2
B) Study Design
Indicate the Study Design		5
Was the study described as randomised (if NO go to C)		N
If YES, was the method of randomisation described?
If YES, was this method appropriate?
Overall Rating		2
C) Confounders
Q1. Were there important differences between the groups prior to the intervention?		3
Q2. If YES, indicate the percentage of relevant confounders that were controlled (either in the design (e.g. stratification, matching) or analysis)?		4
Overall Rating		3
D) Blinding
Q1. Was (were) the outcome assessor(s) aware of the intervention or exposure status of participants?		3
Q2. Were the study participants aware of the research question?		3
Overall Rating		2
E) Data Collection Methods
Q1. Were the data collection tools shown to be valid?		2
Q2. Were the data collection tools shown to be reliable?		3
Overall Rating		3
F) Withdrawals and Drop-outs
Q1. Were withdrawals and drop-outs reported in terms of numbers and/or reasons per group?		1
Q2. Indicate the percentage of participants completing the study. (If the percentage differs by groups, record the lowest).		2
Overall Rating		2
G) Intervention Integrity
Q1. What percentage of participants received the allocated intervention or exposure of interest?		1
Q2. Was the consistency of the intervention measured?		2
Q3. Is it likely that subjects received an unintended intervention (contamination or co-intervention) that may influence the results?		3
H) Analyses
Q1. Indicate the unit of allocation		Individual
Q2. Indicate the unit of analysis		Individual
Q3. Are the statistical methods appropriate for the study design?		1
Q4. Is the analysis performed by intervention allocation status (i.e. intention to treat) rather than the actual intervention received?		2
Global Rating for the Paper		WEAK (3)
1 = Strong (no WEAK ratings)
2 = Moderate (one WEAK rating)
3 = Weak (two or more weak ratings)

## Sheet: Study Five
Study Characteristics
Author(s)		Schnitker SA, Shubert J, Ratchford JL, Lumpkin M, Houltberg BJ.
Publication Year		2021
Title		Mixed results on the efficacy of the CharacterMe smartphone app to improve self-control, patience, and emotional regulation competencies in adolescents
Region, and Country		Los Angeles, CA, USA
Aims and Objectives		Sought to examine the effectiveness of the CharacterMe intervention across a 6-month period.
Study Design		Feasability study - within subjects pre-test, post-test
Instrument and criteria used for mental health diagnosis (if any)		N/A
Instrument and criteria used to assess emotion (dys-)regulation		Children’s Emotion Management Scales
Participant Characteristics
Mean age of participants (years)		16.07
Range of ages of participants (years)		15-19
Gender of Participants (%)		56.6% female; 43.4% male
Ethnicity of Participants (%)		41.1% Asian, 29.5% Latinx, 12.9% White, 11.5% other, and 5.0% African American.
Mental Health Diagnoses		N
If yes, what mental health conditions were they?		N/A
Sample Size		618
Intervention Characteristics
Name		CharacterMe
Focus		The CharacterMe smartphone application was designed to engage adolescents in the use of research-informed strategies for building the character strengths of self-control and patience as well as underlying emotion regulation capacities.
Device		Available for download in the Apple and Google Play stores. Accessed via a mobile app or accessed through an online browser.
Setting		Wherever is convenient
Duration		2 weeks to complete the intervention, followed by post-test, 1 month and 6 month FU
Adherence to the Intervention		Y
If yes, how was this monitored?		Participants had the option to enable push notifications. App engagement was assessed through the number of days participants engaged the app across the 14-day period, and by summing the number of times participants engaged in each specific task.
Is this intervention novel?		Y
If no, how was this tested?		N/A
Intervention Development		The team engaged in an iterative participatory design process for building the smartphone app. Assembled an interdisciplinary team, which included a designer, personality/social psychologist, developmental psychologist, and developer.
Emotion (dys)regulation component		Targeted the development six emotion regulation strategies situated in interpersonal conflicts in our “Solve a Conflict” tasks, which we hypothesized would build patience and self-control, alongside the underlying socialemotional capacities for emotion regulation. Participants were asked to fill out a feeling thermometer task each day. They were given suggestions for basic self-control tasks and …
Psychopathology component		N/A
Intervention Outcomes
Emotion Dysregulation		Latent Growth Curve Models - unconditional model to estimate overall change over time, conditional model to estimate change with engagement and framings as predictors.
N		333
Effect		The variance of the slope for sadness regulation (but not anger regulation) was significant suggesting interindividual differences in intraindividual change. The variance of the slope was similar in size to the variance of the intercept, which allows for solid grounding to make inferences about predictors of change in sadness regulation. Chi square (anger regulation) = 61.57 (54) ; Chi square (sa…
Psychopathology		Not measured.
N		N/A
Effect		N/A
Additional Outcomes (e.g. academic achievement)		Also measured Life Hardships Patience, Interpersonal Patience, Daily hassles Paitence and Self-control. Latent Growth Curve Models - unconditional model to estimate overall change over time, conditional model to estimate change with engagement and framings as predictors.
N		333
Effect		The variance of the slopes for self-control, and all three types of patience were significant, suggesting interindividual differences in intraindividual change. The size of effects for variance in slope for self-control and the three patience factors were quite small (i.e., all coefficients <0.01); thus, any inferences based on effects related to variability in these variables should be made with…
Quality Assessment
A) Selection bias
Q1. Are the individuals selected to participate in the study likely to be representative of the target population?		1
Q2. What percentage of selected individuals agreed to participate?		5
Overall Rating		2
B) Study Design
Indicate the Study Design		5
Was the study described as randomised (if NO go to C)		N
If YES, was the method of randomisation described?
If YES, was this method appropriate?
Overall Rating		2
C) Confounders
Q1. Were there important differences between the groups prior to the intervention?		1
Q2. If YES, indicate the percentage of relevant confounders that were controlled (either in the design (e.g. stratification, matching) or analysis)?		1
Overall Rating		1
D) Blinding
Q1. Was (were) the outcome assessor(s) aware of the intervention or exposure status of participants?		3
Q2. Were the study participants aware of the research question?		3
Overall Rating		2
E) Data Collection Methods
Q1. Were the data collection tools shown to be valid?		1
Q2. Were the data collection tools shown to be reliable?		1
Overall Rating		1
F) Withdrawals and Drop-outs
Q1. Were withdrawals and drop-outs reported in terms of numbers and/or reasons per group?		2
Q2. Indicate the percentage of participants completing the study. (If the percentage differs by groups, record the lowest).		3
Overall Rating		3
G) Intervention Integrity
Q1. What percentage of participants received the allocated intervention or exposure of interest?		1
Q2. Was the consistency of the intervention measured?		1
Q3. Is it likely that subjects received an unintended intervention (contamination or co-intervention) that may influence the results?		3
H) Analyses
Q1. Indicate the unit of allocation		Indvidual
Q2. Indicate the unit of analysis		Indvidual
Q3. Are the statistical methods appropriate for the study design?		1
Q4. Is the analysis performed by intervention allocation status (i.e. intention to treat) rather than the actual intervention received?		2
Global Rating for the Paper		MODERATE (2)
1 = Strong (no WEAK ratings)
2 = Moderate (one WEAK rating)
3 = Weak (two or more weak ratings)

## Sheet: Study Six
Study Characteristics
Author(s)		Kuosmanen T, Fleming TM, Newell J, Barry MM
Publication Year		2017
Title		A pilot evaluation of the SPARX-R gaming intervention for preventing depression and improving wellbeing among adolescents in alternative education
Region, and Country		Galway, Ireland
Aims and Objectives		The specific objectives of this pilot study were: 1) To examine the impact of SPARX-R on symptoms of depression and anxiety among a universal alternative education (AE) student population. 2) To examine the impact of SPARX-R on psychological wellbeing, coping and emotion regulation among a universal AE student population. 3) To explore user satisfaction and acceptability. 4) To explore the relati…
Study Design		Cluster RCT - intervention condition and no intervention control
Instrument and criteria used for mental health diagnosis (if any)		Depressive symptoms were measured using the 13-item Short Moods and Feelings Questionnaire (SMFQ; Angold et al., 1995). Generalized anxiety was measured using the seven-item General Anxiety Disorder Rating Scale (GAD-7; Spitzer et al., 2006).
Instrument and criteria used to assess emotion (dys-)regulation		Emotion Regulation Questionnaire (ERQ; Gross and John, 2003)
Participant Characteristics
Mean age of participants (years)		17.6
Range of ages of participants (years)		15-20 years
Gender of Participants (%)		51.1% (female) 48.9% (male)
Ethnicity of Participants (%)		Not specified
Mental Health Diagnoses		N
If yes, what mental health conditions were they?		N/A
Sample Size		146 (Intervention = 92; Control = 54)
Intervention Characteristics
Name		SPARX-R
Focus		SPARX-R is a revised version of the original SPARX CBT-based self-help intervention, designed to treat symptoms of mild to moderate depression in adolescents seeking help for depression using a serious gaming approach (Merry et al., 2012). The content is in essence the same, however, SPARX-R is framed as a preventative program; instead of focusing exclusively on depression, SPARX-R is aimed for y…
Device		Delivered on a CD-ROM designed to run on PCs
Setting		During class time. If a student missed a class, they could complete the weekly module in their own time at the Youthreach center, or pick up where they left off at the next class.
Duration		The program has seven sequential levels, each taking approximately 20–30 min to complete. Each level was delivered weekly. Overall program completion time varied due to gaps in delivery due to mid-term breaks, other inconsistencies in the curriculum or student absenteeism.
Adherence to the Intervention		Y
If yes, how was this monitored?		Researchers measured the number of levels completed (self-reported)
Is this intervention novel?		N
If no, how was this tested?		SPARX-R is a revised version of the original SPARX CBT-based self-help intervention, designed to treat symptoms of mild to moderate depression in adolescents seeking help for depression using a serious gaming approach (Merry et al., 2012).
Intervention Development		Not specified
Emotion (dys)regulation component		Includes a module (dealing with emotions) to support young people with anger and hurt feelings. Includes behavioural activation components, and mindfulness.
Psychopathology component		cCBT. Provides psychoeducation and CBT components (e.g. challenging negative thoughts, cognitive restructuring)
Intervention Outcomes
Emotion Dysregulation		Intervention effects were analyzed using random-effects linear regression models, taking into account the correlation of multiple measurements within one participant and the clustering of the data. Univariate analyses on each outcome variable were adjusted for baseline score, gender and age. Center ID was included as a random factor in all models to reflect the clustered nature of the data. Estim…
N		66
Effect		The adjusted differences in expressive suppression scores between groups showed a significant difference in favor of the intervention condition (−2.97, 95% CI −5.48 to −0.46, p = 0.03). Effect size calculated as: 0.40; A non-significant decrease in cognitive reappraisal in the intervention condition (adjusted difference −0.93, 95% CI −4.78 to 2.92, p = 0.60) was also detected. Effect size calcula…
Psychopathology		Intervention effects were analyzed using random-effects linear regression models, taking into account the correlation of multiple measurements within one participant and the clustering of the data. Univariate analyses on each outcome variable were adjusted for baseline score, gender and age. Center ID was included as a random factor in all models to reflect the clustered nature of the data. Estim…
N		66
Effect		Both the intervention and control group had a higher SMFQ score at post-intervention than at baseline. The adjusted analysis at post-intervention showed a non-significant treatment effect (p = 0.34) of the magnitude of −1.46 units (95% CI −4.76 to 1.83). No intervention effects were detected for symptoms of anxiety (p = 0.88). No significant correlation between baseline levels and intervention ef…
Additional Outcomes (e.g. academic achievement)		Also measured coping (CSI) and overall well-being (WEMWBS).
N		66
Effect		There was no significant intervention effect on general mental wellbeing as measured by the WEMWBS (adjusted difference 0.78, 95% CI −3.07 to 4.64, p = 0.66). The adjusted analysis at post-assessment showed differences in avoidant coping (−3.42, 95% CI −7.05 to 0.22, p = 0.06), support seeking coping (1.88, 95% CI −2.07 to 5.83, p = 0.31) and problem solving coping (0.97, 95% CI −2.70 to 4.64, p …
Quality Assessment
A) Selection bias
Q1. Are the individuals selected to participate in the study likely to be representative of the target population?		4
Q2. What percentage of selected individuals agreed to participate?		3
Overall Rating		3
B) Study Design
Indicate the Study Design		1
Was the study described as randomised (if NO go to C)		Y
If YES, was the method of randomisation described?		N
If YES, was this method appropriate?
Overall Rating		1
C) Confounders
Q1. Were there important differences between the groups prior to the intervention?		2
Q2. If YES, indicate the percentage of relevant confounders that were controlled (either in the design (e.g. stratification, matching) or analysis)?
Overall Rating		1
D) Blinding
Q1. Was (were) the outcome assessor(s) aware of the intervention or exposure status of participants?		1
Q2. Were the study participants aware of the research question?		3
Overall Rating		3
E) Data Collection Methods
Q1. Were the data collection tools shown to be valid?		1
Q2. Were the data collection tools shown to be reliable?		1
Overall Rating		1
F) Withdrawals and Drop-outs
Q1. Were withdrawals and drop-outs reported in terms of numbers and/or reasons per group?		1
Q2. Indicate the percentage of participants completing the study. (If the percentage differs by groups, record the lowest).		3
Overall Rating		3
G) Intervention Integrity
Q1. What percentage of participants received the allocated intervention or exposure of interest?		4
Q2. Was the consistency of the intervention measured?		3
Q3. Is it likely that subjects received an unintended intervention (contamination or co-intervention) that may influence the results?		3
H) Analyses
Q1. Indicate the unit of allocation		Individual
Q2. Indicate the unit of analysis		Individual
Q3. Are the statistical methods appropriate for the study design?		1
Q4. Is the analysis performed by intervention allocation status (i.e. intention to treat) rather than the actual intervention received?		3
Global Rating for the Paper		WEAK (3)
1 = Strong (no WEAK ratings)
2 = Moderate (one WEAK rating)
3 = Weak (two or more weak ratings)
